# Supplementary material for: Correction: Tissue Specific Expression of Cre in Rat Tyrosine Hydroxylase and Dopamine Active Transporter-Positive Neurons
Source: PLoS One. 2019 Jun 20;14(6):e0218976. doi: 10.1371/journal.pone.0218976 (PMC6586405; doi:10.1371/journal.pone.0218976)
Supplement: S1 File — This file contains underlying image data for Figs 3, 6 and 7 of the published article [1]. (ZIP) [file pone.0218976.s001.zip]

Archive with 9 entries (7 files):
- S1_File/Fig 3/
- S1_File/Fig 3/Fig 3A original.zip
- S1_File/Fig 3/Fig 3B corrected original images.zip
- S1_File/Fig 3/Fig 3C original.zip
- S1_File/Fig 6/
- S1_File/Fig 6/Fig 6A original.zip
- S1_File/Fig 6/Fig 6B original.zip
- S1_File/Fig 6/Fig 6C original.zip
- S1_File/Fig 7B original.zip
